# Supplementary material for: In Situ Growth of CoS Nanosheets on Carbon Fiber Surfaces to Enhance the Interfacial Properties of Carbon Fiber/Norbornene Polyimide Composites
Source: Materials (Basel). 2025 May 17;18(10):2334. doi: 10.3390/ma18102334 (PMC12113463; doi:10.3390/ma18102334)
Supplement: Supplementary file 1 [file materials-18-02334-s001.zip]

Archive with 1 entries (1 files):
- materials-3565408-supplementary.pdf
